# Supplementary material for: Transcriptome of Kurthia gibsonii TYL-A1 Revealed the Biotransformation Mechanism of Tylosin
Source: Microorganisms. 2024 Dec 16;12(12):2597. doi: 10.3390/microorganisms12122597 (PMC11676290; doi:10.3390/microorganisms12122597)
Supplement: Supplementary file 1 [file microorganisms-12-02597-s001.zip]

Archive with 1 entries (1 files):
- microorganisms-3324762-supplementary.pdf
